# Supplementary material for: Hypermethylation‐mediated down‐regulation of lncRNA TBX5‐AS1:2 in Tetralogy of Fallot inhibits cell proliferation by reducing TBX5 expression
Source: J Cell Mol Med. 2020 May 5;24(11):6472–84. doi: 10.1111/jcmm.15298 (PMC7294119; doi:10.1111/jcmm.15298)
Supplement: Supplementary file 1 — Table S1 [file JCMM-24-6472-s001.xlsx]

## Sheet: lncRNA
LncRNA ID	Chromosome	Strand	Start	End	length	FoldChange	Log2FoldChange	PValue	Adjusted PValue	Adult1	Adult2	Adult3	Fetal1	Fetal2	Fetal3	Fetal4
TCONS_00029193	chr21	+	9825743	9826389	646	0.000236072	-12.0485	3.72e-05	0.000891665	403.633	132.307	1.47233	0.21269	0.0995721	0	0
TCONS_00014512	chr8	-	26723016	26724760	1744	0.00142092	-9.45896	3.44e-17	6.22e-15	14.0305	9.18694	12.0507	0	0.119529	0	0
RMRP	chr9	-	35657747	35658015	268	0.00158003	-9.30583	6.17e-11	5.05e-09	14064.9	7115.53	2924	1.62083	1.44863	50.7704	19.8188
SCARNA2	chr1	+	109642814	109643234	420	0.00188079	-9.05444	2.08e-06	7.33e-05	562.048	179.42	263.955	0.470112	0	2.79409	0.42724
LOC441081	chr5	+	69782327	69787614	5287	0.00225913	-8.79002	2.02e-05	0.00052356	1.23135	3.10208	0	0	0	0.011998	0.006788
SCARNA6	chr2	+	234197321	234197587	266	0.00282339	-8.46836	1.15e-07	5.21e-06	190.765	92.8926	25.2248	0.519597	0.208503	0.834651	0.269836
TCONS_00028312+TCONS_00027998+TCONS_00028313+TCONS_00027999	chr20	-	7126792	7238913	112121	0.00325639	-8.26251	4.48e-07	1.81e-05	1.01702	4.6347	5.47327	0.0516017	0.0329423	0	0
TCONS_00022986+TCONS_00022987	chr14	+	50320357	50329571	9214	0.00326015	-8.26084	2.03e-23	6.56e-21	191627	132098	24370.3	181.076	75.0405	1316.72	661.586
TCONS_00017659+TCONS_00017660+TCONS_00017661	chrY	+	58912268	58915039	2771	0.00412378	-7.92182	4.28e-09	2.53e-07	0.0675608	0.0547347	6.04334	0.0149581	0.0420164	0	0
HSPA7	chr1	+	161575848	161578341	2493	0.00446746	-7.80633	2.38e-05	0.000608668	0.822762	0.724527	0.209336	0.00792005	0.0111235	0	0
TCONS_l2_00019176+TCONS_l2_00019177	chr3	-	13170596	13324482	153886	0.0046452	-7.75004	0.00110072	0.0156878	0.485996	0.885897	2.133	0	0.0377804	0	0
SCARNA5	chr2	+	234184371	234184649	278	0.00510372	-7.61424	6.63e-14	8.12e-12	438.844	258.072	140.257	0.142048	0.0997512	6.1608	1.80732
AQP7P3	chr9	+	42858151	42893137	34986	0.00535741	-7.54425	2.52e-34	2.28e-31	11.8008	6.00944	41.0114	0.0186623	0.104842	0.269802	0.203524
SCARNA10	chr12	+	6619387	6619717	330	0.00553218	-7.49794	1.78e-17	3.28e-15	516.975	315.053	243.315	0.538492	0.168066	7.01612	3.69757
TCONS_00023297	chr15	+	23649022	23652484	3462	0.00653661	-7.25724	1.59e-08	8.43e-07	4.67065	4.1387	3.78258	0	0.045386	0	0.117473
RPPH1	chr14	-	20811229	20811570	341	0.00719921	-7.11795	7.48e-09	4.24e-07	13321.3	7320.75	1632.96	2.4898	0.243966	244.34	62.6201
TCONS_00003998+TCONS_00003999+TCONS_00004985+TCONS_00004986+TCONS_00004000	chr2	+	207744135	207799719	55584	0.00740145	-7.07798	0.0036301	0.040878	0	0.130769	2.02407	0.035737	0	0	0
LOC284412	chr19	-	37756840	37759912	3072	0.00773248	-7.01485	1.98e-05	0.00051465	0.837016	1.81857	0.0636121	0	0.0118306	0	0.0306213
SCARNA7	chr3	-	160232694	160233024	330	0.00819352	-6.9313	2.86e-34	2.42e-31	275.648	187.193	333.683	9.57318	3.78148	0.961113	0.652512
TCONS_00020514	chr12	+	91069064	91078196	9132	0.00826516	-6.91874	1.1e-07	5.04e-06	0	0.494264	1.27506	0	0	0.0191449	0.00722096
FLJ43663	chr7	-	130628918	130793562	164644	0.00948832	-6.71963	1.91e-31	1.14e-28	11.0235	11.7663	4.5156	0.164742	0.137112	0.0980121	0.155264
TCONS_00003084	chr2	+	207731518	207733013	1495	0.00970084	-6.68768	0.00155909	0.0205967	0.2761	0.782893	3.11601	0.0305645	0	0.0490971	0
TCONS_00019666+TCONS_00019667+TCONS_00019669+TCONS_00020083	chr11	-	65266413	65278498	12085	0.0109594	-6.51169	9.57e-33	6.43e-30	0	0	19.2111	0	0	0.205176	0.164447
LOC728407	chr10	-	51253907	51371316	117409	0.0112601	-6.47263	3.96e-07	1.61e-05	2.32371	2.39137	0	0	0	0	0.101093
TCONS_00012197	chr6	-	58778111	58778756	645	0.0125007	-6.32185	1.4e-05	0.000384472	0	1.42131	16.6217	0.19421	0.181842	0.103989	0
SCARNA12	chr12	-	7076499	7076769	270	0.0130025	-6.26506	6.49e-34	4.59e-31	122.871	75.9961	237.743	1.38944	0.924361	5.28612	3.32298
TCONS_00007196+TCONS_00007197+TCONS_00007198+TCONS_00006556	chr3	-	96335998	96337060	1062	0.0140584	-6.15242	3.34e-41	5.15e-38	943.739	2475.39	31215.8	640.7	456.523	0	0
TCONS_00013270	chr7	-	145372974	145378462	5488	0.0140852	-6.14968	5.03e-09	2.94e-07	0	1.07515	12.8693	0.029382	0	0	0.32043
TERC	chr3	-	169482397	169482848	451	0.0146335	-6.09458	0.00120783	0.0168929	32.2314	10.2527	9.91841	0	0	0.984555	0.477448
TCONS_00021819+TCONS_00022191+TCONS_00022192+TCONS_00021820	chr13	+	68599997	68628150	28153	0.0168436	-5.89166	0.00428871	0.0463725	0.237735	1.92602	1.63963	0.0394762	0.110886	0	0
LOC653513	chr1	-	144676436	144680025	3589	0.0182358	-5.77708	2.59e-26	9.99e-24	32.9044	36.208	19.9666	0.544681	0.159373	0.218736	2.26879
LOC439994	chr10	+	89102167	89103331	1164	0.0185805	-5.75007	4.22e-06	0.000135924	2.45169	2.97937	0.256197	0.0169628	0.0238237	0.108992	0.0616635
SMA5	chr5	-	69776869	69881549	104680	0.0224303	-5.47841	3.85e-08	1.89e-06	2.68707	3.08058	0	0	0	0.126218	0.122416
ANKRD20A12P	chr1	-	142697420	142713605	16185	0.0235115	-5.41049	7.74e-07	3.02e-05	0.0255677	0.144997	2.13743	0.0169822	0	0.0727448	0.010289
TCONS_00020349	chr12	+	18949214	18953305	4091	0.0243487	-5.36001	1.28e-05	0.000357135	0.0279825	0.748115	1.94162	0.0991262	0.0522074	0	0
TCONS_00009617	chr5	-	21323944	21341484	17540	0.0249631	-5.32406	0.000939245	0.0137146	0	0.223684	0.502363	0.0179791	0.0151507	0	0.00653581
TCONS_00004267	chr2	-	60666527	60666905	378	0.0250441	-5.31939	0.00290994	0.0341251	0	2.86706	10.3546	0.313408	0.440172	0	0
TCONS_00003266+TCONS_00004229+TCONS_00004230	chr2	-	43324883	43370236	45353	0.0253703	-5.30072	0.00299016	0.034913	0.134106	1.03214	1.23321	0.0445369	0.0625508	0	0.0269836
TEKT4P2	chr21	-	9907188	9968593	61405	0.0280954	-5.15352	0.00135723	0.0184343	4.7808	2.35867	0.256197	0.312115	0.133413	0	0.0493308
TCONS_00003524+TCONS_00005375+TCONS_00005376+TCONS_00005379+TCONS_00005378+TCONS_00005377+TCONS_0000	chr2	-	242989845	243026749	36904	0.0286679	-5.12442	0.00314586	0.0364998	0.0638827	0.258774	0.774373	0.00707188	0.0198645	0.0227197	0.0128539
TCONS_00011196+TCONS_00012613+TCONS_00011387+TCONS_00011970+TCONS_00011971+TCONS_00011972+TCONS_0001	chr6	+	140297466	140414872	117406	0.0295302	-5.08166	1.05e-11	1e-09	2.28667	2.59358	5.03395	0.194072	0.15406	0.0948791	0.168705
TCONS_00015154	chr8	-	123713326	123746233	32907	0.0312929	-4.99802	2.07e-06	7.3e-05	0.194859	1.23661	2.82358	0.122236	0.0605918	0.0577508	0.0392077
LOC646329	chr7	-	130565750	130598069	32319	0.0316898	-4.97984	0.00135813	0.0184343	0.360243	1.50791	1.00386	0.00443103	0	0.0355888	0.128862
LOC100129931	chr4	-	7032280	7047958	15678	0.0319631	-4.96745	0.00157691	0.0207379	0.0207396	0.0504068	0.884238	0.0321425	0.0257961	0	0.00834608
FAM22A	chr10	+	88985204	88994733	9529	0.0321475	-4.95915	0.000244254	0.00445505	0.623828	0.922899	0	0.0120102	0	0.0868159	0
LOC646762	chr7	-	29685537	29724754	39217	0.032217	-4.95604	9.87e-05	0.00205814	0	0	0.502694	0.0119479	0.0023972	0.0109671	0.00620473
TCONS_00026544+TCONS_00026545+TCONS_00026724+TCONS_00026546	chr18	-	62539153	62660069	120916	0.03245	-4.94564	7.9e-11	6.34e-09	0.201196	2.2005	10.3021	0.501134	0.156406	0.178887	0.040483
PKD1P1	chr16	+	16411465	16444465	33000	0.0329365	-4.92417	9.68e-20	2.44e-17	5.2984	5.08446	0.0236865	0.0188194	0.0176209	0.357726	0.273651
TCONS_00009167+TCONS_00008651	chr4	-	174615437	174620132	4695	0.0360921	-4.79217	1.71e-05	0.000454803	0.55272	2.37523	4.11842	0.244747	0.269014	0.0598268	0
GTF2H2B	chr5	+	69711196	69746189	34993	0.036814	-4.7636	5.97e-09	3.44e-07	1.54954	2.42815	0.0340894	0.0270846	0.0126799	0.0870143	0.164098
TCONS_00004594+TCONS_00005339+TCONS_00004595	chr2	-	221670538	221718382	47844	0.0385935	-4.6955	1.83e-06	6.57e-05	0.0559124	0.702114	2.0099	0.083559	0.091277	0.0149138	0.0393757
TCONS_00010941+TCONS_00010940+TCONS_00010942	chr5	-	65643589	65736315	92726	0.0398543	-4.64912	0.000125408	0.00251418	2.64818	12.9028	17.929	0.63586	0.023196	1.33977	0.585378
TCONS_00009112+TCONS_00008560+TCONS_00009111+TCONS_00008559+TCONS_00008561	chr4	-	120038633	120049505	10872	0.043258	-4.53089	0.00282169	0.033214	1.55418	0.419708	1.17553	0.0163856	0.0460263	0.131605	0.0744567
TCONS_l2_00028763+TCONS_l2_00028764+TCONS_00016583	chr9	+	67030149	67269646	239497	0.0435544	-4.52104	2.49e-07	1.05e-05	1.03837	1.58542	3.97307	0.274109	0.211117	0.0284073	0.112502
KGFLP2	chr9	-	41958801	42019584	60783	0.0443546	-4.49477	0.00117108	0.0164756	0.435765	0.951665	0.0475165	0.0083895	0.029457	0.0539056	0.0381221
TCONS_00001651+TCONS_00001652	chr1	-	121484056	121485434	1378	0.0467394	-4.41922	4.54e-15	6.27e-13	6.65197	6.04056	19.555	0.0323683	0.0909208	0.753922	1.88266
BCYRN1	chrX	-	70430034	70948962	518928	0.0472954	-4.40216	5.3e-18	1.07e-15	33.6177	30.8291	129.981	2.68776	3.12153	4.7326	7.32795
LOC100130899	chr22	+	40428335	40432581	4246	0.0473975	-4.39905	0.00136769	0.0185257	0.44107	0.561527	0.316053	0.0930037	0.0130621	0	0.0338089
TCONS_00021814	chr13	+	66515194	66551943	36749	0.0477219	-4.38921	2.63e-08	1.33e-06	0.747502	2.22489	5.01279	0.485702	0.394134	0	0
LOC642361	chr10	+	81585657	81587358	1701	0.0480174	-4.3803	0.000972059	0.0140923	0.157284	0.276087	1.29296	0.116077	0.073362	0	0
TCONS_l2_00021353	chr4	-	152246101	152246795	694	0.0481675	-4.3758	0.000226789	0.00419192	5.97281	6.50749	5.85408	1.04879	0.960652	0.0732488	0
LOC643723	chr1	-	219254316	219347130	92814	0.0485984	-4.36295	0.00441151	0.047407	0	0.288644	0.893541	0.0364069	0.0681766	0.009747	0.0110289
AQP7P1	chr9	-	67270214	67289492	19278	0.0522534	-4.25833	7.66e-16	1.17e-13	2.28559	2.53329	4.94678	0.198689	0.0436019	0.334123	0.411924
CMAHP	chr6	-	25081294	25138620	57326	0.0538082	-4.21603	1.86e-09	1.16e-07	1.99932	2.30176	3.51875	0.355288	0.212685	0.0748477	0.254075
TCONS_00018783	chr10	+	92741634	92750450	8816	0.0544487	-4.19896	0.00202613	0.0254822	0.141593	0.516207	0.789134	0.109722	0.0733814	0	0
RMST	chr12	+	97858798	97927544	68746	0.0547742	-4.19036	2e-08	1.04e-06	1.23212	2.71926	3.65841	0.00940671	0.0264229	0.483533	0.256466
TCONS_00006818	chr3	+	42055123	42075359	20236	0.0567308	-4.13972	6.97e-06	0.000208913	10.3698	15.8221	2.16725	1.72192	2.09594	0	0.0695507
TCONS_l2_00029375+TCONS_l2_00029376+TCONS_l2_00029377+TCONS_l2_00029378+TCONS_l2_00029379+TCONS_l2_0	chr9	-	69494688	69652731	158043	0.0574342	-4.12195	1.23e-12	1.3e-10	0.943388	1.45811	1.45986	0.151096	0.139393	0.0975606	0.0861595
TCONS_00002573	chr1	-	207978670	207980881	2211	0.0589522	-4.08431	0.00116558	0.0164313	0.608173	3.98651	5.08424	0.0244819	0.0343842	0.393264	0.600731
LINC00639	chr14	-	39218542	39386086	167544	0.0589956	-4.08325	3.89e-05	0.0009283	0.238173	0.813775	1.27257	0.139854	0.00966007	0.0957542	0.037505
TCONS_00022632	chr14	+	101402074	101402816	742	0.0626166	-3.99731	0.00188707	0.0240331	0	2.42993	7.85653	0.177082	0.248707	0.497796	0.321867
TCONS_00017955+TCONS_00017956	chr10	-	42383278	42396474	13196	0.0626363	-3.99686	0.00177676	0.0228278	0.406709	0.149772	1.36001	0.00818602	0.011497	0.157795	0.044637
EEF1DP3	chr13	+	32420919	32533721	112802	0.0647165	-3.94972	5.06e-06	0.000158281	2.71418	5.15173	4.66769	0.789788	0.530503	0.0275798	0.436899
ALDH1L1-AS2	chr3	+	125898907	125929011	30104	0.0695612	-3.84557	0.000216602	0.00403492	1.38204	1.92832	0.994901	0.450482	0.04775	0	0.16994
KGFLP1	chr9	+	46687556	46746820	59264	0.0738585	-3.75909	1.32e-05	0.000366696	0.180365	0.178595	2.58005	0.173043	0.174486	0.0641462	0.0483885
SCARNA17	chr18	+	47340392	47340813	421	0.0758238	-3.72121	0.000320661	0.00562176	56.7703	30.0326	25.8546	8.95781	4.01801	2.78746	3.15406
TTN-AS1	chr2	+	179387553	179484944	97391	0.0779508	-3.68129	3.17e-21	9.03e-19	0.683855	2.88321	39.6218	0.157587	0.147551	2.70014	3.00472
SCARNA9	chr11	+	93454679	93455032	353	0.0784114	-3.67279	3.94e-11	3.36e-09	59.8746	70.6124	52.7999	11.858	6.52028	5.66049	6.81163
TCONS_l2_00004761+TCONS_l2_00004762+TCONS_l2_00004763+TCONS_l2_00005335+TCONS_l2_00004764+TCONS_l2_0	chr11	+	112151234	112214061	62827	0.0792414	-3.6576	3.03e-09	1.84e-07	4.67289	6.14458	4.17691	0.756044	0.480623	0.869302	0.39056
TCONS_00011214+TCONS_00012156	chr6	-	36807549	36816400	8851	0.0797674	-3.64806	0.00064731	0.0101776	3.90326	7.52916	0.99446	0.22222	0.231187	1.45429	0.0897578
TCONS_00029068+TCONS_00029069+TCONS_00029071+TCONS_00029072	chr21	-	9826393	9827720	1327	0.0877451	-3.51054	0.00119412	0.0167279	201793	112436	414.953	210.783	213.695	38943	14222
LOC255167	chr5	+	6582286	6588613	6327	0.0958156	-3.3836	0.000579251	0.00928573	0.0539342	0.382332	1.00321	0.173147	0.0796622	0.0335677	0.0162783
TCONS_00001776	chr1	-	203507262	203525190	17928	0.0995095	-3.32902	0.00467341	0.0495737	2.00815	1.92272	2.59449	0.586076	0.198686	0.519414	0.073466
MIR22HG	chr17	-	1614797	1619566	4769	0.099929	-3.32295	0.000107816	0.00221637	17.9208	10.559	8.33516	3.70799	3.55627	0.417173	0.82607
TCONS_l2_00002628+TCONS_l2_00002629+TCONS_l2_00002630+TCONS_l2_00002631+TCONS_l2_00002632+TCONS_l2_0	chr1	-	143118703	143211070	92367	0.101653	-3.29827	1.18e-05	0.000331295	0.168844	0.696384	1.50133	0.0373824	0.0477295	0.240196	0.129716
METTL21EP	chr13	+	103532448	103548383	15935	0.107551	-3.2169	0.00159946	0.0209609	0.21215	0.484374	1.03188	0.170802	0.0899573	0	0.131942
TCONS_l2_00014608+TCONS_l2_00014609+TCONS_l2_00014610+TCONS_00005162+TCONS_00005163+TCONS_l2_0001461	chr2	-	63902747	64067902	165155	0.115055	-3.1196	9.12e-05	0.00192401	0.371929	0.95418	1.46827	0.0960701	0.109227	0.227808	0.199563
LOC100288974	chr10	+	81664653	81691557	26904	0.119879	-3.06034	0.00121961	0.0170123	0.381578	1.50152	3.0988	0.289653	0.220355	0.465282	0.219365
TCONS_l2_00007341	chr13	-	114053726	114065280	11554	0.1203	-3.05529	1.87e-10	1.39e-08	0.619932	1.57963	9.25335	1.1888	0.988721	0.444511	0.305808
TCONS_00018416+TCONS_00018874+TCONS_00017906+TCONS_00017907	chr10	-	4242828	4285981	43153	0.145552	-2.7804	6.47e-05	0.00144606	1.95627	1.15782	1.48852	0.306039	0.247694	0.683245	0.141422
LOC285074	chr2	-	87257797	87303536	45739	0.146499	-2.77104	0.00165602	0.0215499	1.90435	1.93673	0.40647	0.0627955	0.113393	0.576406	0.472856
GALNTL1	chr14	+	69726680	69821190	94510	0.147581	-2.76042	2.99e-09	1.81e-07	11.1553	15.9288	12.0074	3.91778	3.5653	2.58356	2.32369
TCONS_00009759+TCONS_00010445+TCONS_00011021+TCONS_00010447+TCONS_00009760	chr5	-	117803850	117897818	93968	0.148542	-2.75106	0.000302111	0.00534301	0.923828	4.0416	8.64984	0.463618	0.61922	0.489185	2.30497
MAGI2-AS3	chr7	+	79082272	79100524	18252	0.155399	-2.68595	6e-09	3.45e-07	1.1114	1.4748	7.28874	0.920627	0.720978	0.630382	0.83667
TCONS_00015535	chr8	-	142264399	142276581	12182	0.165364	-2.59628	0.00102287	0.0147143	5.63502	6.74861	19.048	1.68155	2.28551	4.09529	2.26766
ZNRF2P1	chr7	+	32767561	32769595	2034	0.170779	-2.5498	0.00167779	0.0217607	1.84148	2.59304	1.13626	0.349464	0.177237	0.764071	0.617544
ZFP106	chr15	-	42705020	42749730	44710	0.176349	-2.50349	4.27e-08	2.08e-06	101.313	195.026	337.415	56.85	48.1764	58.0483	63.9296
GALNTL4	chr11	-	11292420	11643561	351141	0.196049	-2.35072	3.34e-05	0.000815499	8.82938	8.79063	5.15797	4.49849	2.46986	1.67727	1.27
TCONS_l2_00006799	chr13	+	38603791	38625695	21904	0.196945	-2.34414	2.25e-06	7.85e-05	0.326625	1.19078	3.67647	0.317671	0.253912	0.788251	0.605568
GVINP1	chr11	-	6734380	6743110	8730	0.211676	-2.24007	9.82e-06	0.000281774	0.459692	0.87726	3.01459	0.312115	0.235061	0.988196	0.250765
TCONS_00002232+TCONS_00001278+TCONS_00001279+TCONS_00001280	chr1	+	219391857	219500273	108416	0.220089	-2.18384	1.98e-05	0.000514137	5.25269	6.45338	10.5195	0.702885	0.412821	5.27586	2.88034
LINC00657	chr20	-	34633539	34638882	5343	0.22253	-2.16793	2.1e-07	9.03e-06	65.6793	74.4539	84.9069	32.6565	32.0957	20.0879	22.1253
TCONS_l2_00002153+TCONS_l2_00000549+TCONS_l2_00000550+TCONS_l2_00000551+TCONS_l2_00000552	chr1	+	142803530	142826641	23111	0.230627	-2.11637	0.00277657	0.0328004	0.181399	1.7819	4.17029	0.406641	0.289083	1.06448	0.939862
TCONS_l2_00026845+TCONS_l2_00027458+TCONS_l2_00026846+TCONS_l2_00026847+TCONS_l2_00026848+TCONS_l2_0	chr7	-	112586294	112635753	49459	0.235922	-2.08362	2.55e-05	0.000646116	1.32592	2.89636	5.31234	1.47433	1.17581	1.27496	0.754916
LINC00116	chr2	-	110969105	110980517	11412	0.242636	-2.04313	0.000500272	0.00822078	6.00411	4.35105	1.45055	1.34152	1.40453	2.12555	1.18593
EPB49	chr8	+	21911080	21940036	28956	0.261183	-1.93686	0.00156026	0.0206018	5.70102	4.6407	1.02128	1.85726	2.08509	2.07583	0.513468
LINC00674	chr17	+	66097695	66132070	34375	0.2648	-1.91703	5e-06	0.000156767	0.593579	0.642264	4.35278	0.878483	0.868369	0.752327	0.52904
LOC595101	chr16	-	30278913	30346695	67782	0.275855	-1.85802	0.00418207	0.045569	0.0622043	0.167984	1.17004	0.0757469	0.0838179	0.291284	0.271185
TCONS_00006930	chr3	+	112315409	112322287	6878	0.301264	-1.7309	0.000373136	0.00640885	8.99151	9.4493	1.07223	4.28911	1.64931	5.12219	1.49467
TCONS_l2_00029674+TCONS_l2_00028602+TCONS_l2_00028603+TCONS_l2_00028604+TCONS_l2_00029675+TCONS_l2_0	chr9	+	3526722	3694788	168066	0.304322	-1.71633	0.000331025	0.00578412	0.0914754	0.848888	3.22574	0.824844	0.74473	0.50574	0.528751
TCONS_l2_00026452	chr7	-	27495995	27498498	2503	0.308604	-1.69617	0.00164917	0.0215106	5.9738	4.56315	24.3993	8.20019	9.79204	2.91369	2.43833
TCONS_l2_00010220+TCONS_l2_00010221	chr16	-	63100446	63651969	551523	0.321418	-1.63748	0.00148201	0.0197623	0.775835	4.6314	12.4256	1.02159	1.01578	3.6451	5.06115
OIP5-AS1	chr15	+	41576200	41591795	15595	0.39016	-1.35786	0.000227614	0.00420261	1.41257	1.60216	22.8305	3.23692	3.37485	6.48903	6.20558
ZNFX1-AS1	chr20	+	47894714	47905795	11081	2.61201	1.38516	0.00227494	0.0279804	9.28238	3.44381	3.33605	25.5068	29.4842	19.6841	16.7222
C17orf76-AS1	chr17	+	16342300	16373962	31662	2.73904	1.45367	0.00034618	0.00600886	51.0465	21.4703	13.2929	130.518	187.634	86.5853	111.114
THAP9-AS1	chr4	-	83814604	83822069	7465	2.81373	1.49248	0.00198187	0.0250457	2.39566	3.31823	3.81166	11.455	14.1778	13.1649	16.358
TCONS_l2_00002667+TCONS_l2_00001553	chr1	-	155596546	155618335	21789	2.83741	1.50457	0.0046872	0.0496169	3.32607	14.4836	3.99704	5.13945	5.02042	49.7068	58.6145
GLT25D2	chr1	-	183904965	184006863	101898	2.84908	1.5105	0.00151307	0.0201205	0.980948	2.04954	1.79837	5.54772	8.38026	7.98121	6.62774
TCONS_00025146+TCONS_00025147+TCONS_00025707+TCONS_00025708+TCONS_00025709	chr17	-	56066402	56072211	5809	2.90583	1.53895	0.00112336	0.015966	0.690844	3.27108	3.63206	6.30851	5.16999	15.7956	15.6798
TCONS_l2_00001418	chr1	-	102251816	102252854	1038	2.9701	1.57051	0.00132876	0.0181769	4.909	0.757534	18.4674	61.0973	83.665	6.65095	8.56047
TUG1	chr22	+	31365633	31375380	9747	3.01163	1.59054	0.000111982	0.00228944	3.35807	6.81919	9.32442	26.664	28.9292	32.6722	31.6673
LOC90784	chr2	-	86247338	86250991	3653	3.08311	1.62439	0.0020458	0.0256679	1.46477	0.494455	0.469403	2.41066	3.52234	5.40044	4.17532
CROCCP2	chr1	-	16944750	16957401	12651	3.10382	1.63405	0.00282464	0.033214	1.13686	0.736825	0.12672	4.54184	3.51152	2.81228	2.76532
LOC100506548	chr5	-	40825364	40829244	3880	3.21738	1.68589	8.78e-05	0.00186556	3.37874	3.91043	5.51465	18.0908	21.763	19.6513	25.1957
SETD5-AS1	chr3	-	9430536	9439174	8638	3.22352	1.68864	0.00448528	0.0479679	0.335625	2.17526	2.9661	4.44786	5.66544	13.6075	10.6893
SPDYE7P	chr7	-	72333317	72339655	6338	3.23657	1.69447	0.00429981	0.0464734	0.316591	2.68457	0.0529332	2.88476	2.1986	7.43126	7.39223
TCONS_l2_00025769+TCONS_l2_00025770	chr7	+	29685424	29699931	14507	3.28493	1.71586	0.000808083	0.0121375	0.122404	0.998747	0.445859	2.61714	2.38975	2.80786	2.84994
KCNJ2-AS1	chr17	-	68163101	68165543	2442	3.30884	1.72632	0.00311281	0.0361644	0.58431	2.01187	1.09907	3.12099	3.8269	10.0657	7.30402
TCONS_00006505	chr3	-	46876674	46888307	11633	3.4101	1.76981	0.000107236	0.00220616	5.86412	11.7846	12.4786	27.0457	28.7254	67.3066	78.7333
TCONS_l2_00012428+TCONS_l2_00012429	chr19	+	24014399	24053826	39427	3.48278	1.80024	0.00293455	0.0343422	0.185192	0.383421	1.46217	1.95898	2.36102	4.59578	4.73651
FLJ10038	chr15	-	50641134	50647076	5942	3.50034	1.80749	0.000225585	0.0041726	0.78044	1.21592	1.0163	2.61845	2.78615	7.43011	7.96642
LOC100507410	chr17	-	77015290	77023737	8447	3.58493	1.84194	0.0044894	0.0479687	1.47711	0.598342	3.62734	8.93212	11.4253	7.81427	13.3373
FLJ42627	chr16	+	2688982	2696130	7148	3.62498	1.85797	0.000139476	0.00274449	0.318144	0.515492	0.166879	1.7347	1.11342	2.66894	1.95808
TCONS_00023883	chr15	+	25355583	25361586	6003	3.66614	1.87426	7.46e-05	0.00163418	5.16987	20.209	11.237	34.7106	35.4874	91.1511	103.608
LOC728613	chr5	-	1597671	1634120	36449	3.68016	1.87977	0.00220664	0.0273069	0.207718	0.659111	0.463065	1.06158	2.13687	3.40438	3.17644
LOC100507433	chr19	+	38039850	38078248	38398	3.68303	1.88089	0.00108823	0.0155352	0.374707	0.78061	1.7005	2.70215	3.08768	7.17719	7.41028
PRR26	chr10	+	695887	711109	15222	3.69979	1.88745	0.00448566	0.0479679	0.256947	1.29704	0.0165234	0.0743927	0.0430221	6.31945	4.68487
LOC283174	chr11	-	133766329	133771635	5306	3.7303	1.89929	1.28e-05	0.000357221	1.37821	2.17866	3.48459	18.606	17.3618	10.2634	9.75324
TCONS_l2_00026417	chr7	-	22549922	22551684	1762	3.77619	1.91693	0.000773106	0.0117226	2.15614	0.388179	1.25174	11.8813	13.3905	3.87673	3.20559
TCONS_00025781	chr17	-	79361984	79367287	5303	3.78148	1.91895	0.00169766	0.0219624	0.169437	0.655846	0.708234	1.1796	2.44116	3.41472	4.39416
LOC100129034	chr9	+	127115751	127121463	5712	3.78226	1.91925	7.15e-06	0.000212609	2.43559	1.35342	2.10138	8.27535	8.84551	16.3748	11.8182
TCONS_l2_00030495	chrX	-	53187816	53200365	12549	3.78243	1.91931	3.1e-05	0.00076418	0.411918	2.04203	0.229572	4.24729	3.47055	6.51217	6.66613
KLHDC5	chr12	+	27933186	27955973	22787	3.82251	1.93452	5.79e-06	0.000177148	2.31601	1.87633	2.55849	8.42408	7.6218	15.3803	19.9829
LOC374443	chr12	+	9769879	9811010	41131	3.83209	1.93813	0.000439559	0.00735216	0.275653	0.436009	0.735219	1.88321	1.76328	4.32755	2.99508
MIR143HG	chr5	+	148786439	148812399	25960	3.87317	1.95351	0.000103322	0.00213739	0.393298	3.0509	5.60589	3.962	2.42148	25.4049	33.0155
HERC2P4	chr16	-	32162608	32163874	1266	3.88838	1.95917	0.00190069	0.0241831	0.575604	1.61661	0.224558	1.76717	0.787537	7.5607	8.26169
TCONS_00005910	chr3	-	186528668	186543310	14642	3.90107	1.96387	1.37e-05	0.000376717	4.47848	13.2116	4.88341	1.68132	1.51369	76.7469	86.0375
TCONS_l2_00029476	chr9	-	97109391	97109900	509	4.05716	2.02047	0.000362236	0.00625442	5.70102	6.59816	0	51.7509	61.8562	3.11374	3.6052
SLC8A1-AS1	chr2	+	40144773	40482349	337576	4.07927	2.02831	0.000338174	0.00587768	1.51304	7.13845	0.0744046	0.532043	0.664212	31.4318	35.4942
TCONS_l2_00024524+TCONS_l2_00025290	chr6	+	167604943	167614963	10020	4.09489	2.03382	0.00299045	0.034913	0.0477666	0.567576	0.159729	1.3008	1.36649	2.10086	1.75564
IPW	chr15	+	25361691	25367623	5932	4.10817	2.0385	2.18e-06	7.67e-05	1.14995	3.97551	3.09949	7.75433	7.59546	23.5901	26.9002
TCONS_l2_00028034+TCONS_l2_00028035+TCONS_l2_00028036	chr8	+	145925736	145934941	9205	4.17317	2.06114	0.000292652	0.00520028	0.408281	1.06319	1.02395	4.65531	5.88532	5.76668	5.21071
LOC100289019	chr9	-	130873449	130881013	7564	4.30832	2.10713	0.000289787	0.00515286	0.220513	0.441924	0.164941	1.39272	1.20537	2.16288	2.50806
WASH5P	chr19	-	60950	70966	10016	4.38244	2.13174	3.21e-05	0.000788245	0.823564	3.01835	1.14748	8.35286	10.085	13.5849	12.9412
TRAF3IP2-AS1	chr6	+	111804674	111923497	118823	4.44119	2.15095	7.8e-05	0.00169693	0.32607	0.447053	0.723412	2.20465	1.83676	5.53961	3.53279
MCM3AP-AS1	chr21	+	47649157	47671604	22447	4.47674	2.16245	0.00370331	0.0415335	0.308315	0.780573	0.19331	1.79187	1.79759	3.42661	4.5907
PI4KAP1	chr22	-	20383730	20398695	14965	4.52317	2.17734	6.35e-05	0.0014197	0.529035	0.658208	0.410676	2.96589	2.67908	5.01286	4.13626
TCONS_00020726+TCONS_00021293+TCONS_00020727	chr12	-	20257337	20262820	5483	4.54968	2.18577	0.00213856	0.0266405	0.132709	5.59076	2.44074	21.8602	11.7608	17.3215	25.2071
TCONS_l2_00024768+TCONS_l2_00024769+TCONS_l2_00025392+TCONS_l2_00024770	chr6	-	44047376	44072432	25056	4.55214	2.18654	0.000413399	0.00700819	0.121452	0.81527	0.101532	1.43283	1.47826	3.13465	3.51899
TCONS_l2_00009437+TCONS_00023416	chr15	+	55219996	55384319	164323	4.60583	2.20346	2.87e-07	1.2e-05	12.4462	28.2419	55.375	4.26186	3.72259	435.106	365.397
TCONS_l2_00026696	chr7	-	76592342	76606972	14630	4.65158	2.21772	0.000105442	0.00217438	0.123861	0.488355	0.00690309	0.621592	0.603402	2.414	2.12338
LOC92249	chrX	-	62646438	62780873	134435	4.68136	2.22693	5.4e-07	2.15e-05	1.4369	1.18914	0.981646	7.016	6.33216	11.2481	10.0104
TCONS_l2_00020055	chr3	+	197937115	197955676	18561	4.83277	2.27285	0.00010818	0.00222036	1.15071	1.06543	0.206138	1.54682	1.21402	10.4504	9.74107
TCONS_00012619+TCONS_00012001+TCONS_l2_00025276	chr6	+	156632037	156684785	52748	4.83374	2.27314	8.76e-06	0.000254427	0.40504	1.87236	1.35443	0.82819	0.874229	17.0574	14.1328
LUST	chr3	-	50137035	50138421	1386	4.90009	2.29281	5.89e-06	0.000180288	1.0295	6.46391	0.968226	11.9237	11.4445	27.7579	32.2113
LOC100527964	chr1	-	180238797	180243816	5019	4.96431	2.31159	0.00374451	0.0419058	0.134257	0.571037	0.224474	1.03294	0.90801	2.79327	4.30874
PPIEL	chr1	-	39987951	40025370	37419	5.07887	2.34451	0.000413646	0.00700819	0.169094	1.15074	0.254449	1.0857	0.79922	6.2784	7.28106
TCONS_00001140	chr1	+	148352315	148354746	2431	5.08714	2.34685	3.71e-06	0.000121013	0.637806	3.921	0.219551	4.85934	3.77989	20.8954	18.5404
GAS5	chr1	-	173833038	173837125	4087	5.09478	2.34902	4.22e-09	2.5e-07	18.2029	5.60165	4.48264	73.121	88.7431	73.4704	74.1613
TMEM198B	chr12	+	56223391	56230030	6639	5.15839	2.36692	8.62e-06	0.000250904	0.993155	0.577668	0.36191	3.82264	2.90612	6.10425	7.50146
GHRLOS2	chr3	+	10326102	10327430	1328	5.15974	2.3673	0.000884093	0.01304	0.268615	1.68655	0.673675	0.416304	0.313225	10.6519	14.0796
LOC731275	chr1	-	243219615	243265046	45431	5.1679	2.36958	2.44e-05	0.000620402	0.220973	0.273245	0.505579	0.25492	0.238685	4.60364	4.49772
TCONS_l2_00001903+TCONS_l2_00001904+TCONS_l2_00001905+TCONS_l2_00001906	chr1	-	246933183	246945218	12035	5.17306	2.37102	0.00074377	0.0113802	0.21994	1.28124	0.113822	1.85041	1.49157	5.27433	7.92363
LOC388152	chr15	-	84867599	84898920	31321	5.21366	2.3823	6.3e-06	0.00019046	0.212587	0.398278	0.944136	3.79479	3.90843	3.27941	5.38964
LOC338799	chr12	-	122233172	122241390	8218	5.25096	2.39258	0.00472309	0.0499138	0.351796	0.807526	0.0490161	1.77845	1.71381	4.525	4.837
TCONS_l2_00006264	chr12	-	55803573	55808808	5235	5.26074	2.39526	0.000526522	0.00859286	0.306913	0.177605	0.586458	0.728049	0.436277	3.76578	5.62847
TCONS_l2_00010619+TCONS_l2_00010620+TCONS_l2_00011535	chr17	+	20744006	20747791	3785	5.27704	2.39973	0.00347896	0.039448	0	0	1.57008	7.84691	7.76162	1.52981	0.755797
LOC100132832	chr7	+	76668796	76682355	13559	5.28851	2.40286	2.22e-05	0.000572758	0.286815	1.11535	0.751289	1.17266	1.43886	11.2137	7.90247
MEG3	chr14	+	101292444	101327360	34916	5.33654	2.4159	6.58e-08	3.11e-06	0.151911	0.690568	0.680837	2.34219	1.95509	6.40067	5.19286
WASH7P	chr1	-	14361	29370	15009	5.38394	2.42866	4.77e-06	0.000150532	1.05867	0.122527	0.758599	2.76805	3.44872	7.69162	6.93824
FLJ43681	chr17	+	81174665	81188573	13908	5.56755	2.47704	0.000121056	0.00244633	0.0395302	0.0640512	0.925308	2.39369	1.97902	2.73444	3.96106
TCONS_00009166+TCONS_00008646+TCONS_00008647+TCONS_00008648+TCONS_00008649	chr4	-	174264470	174291953	27483	5.57992	2.48024	0.00441014	0.047407	0.346812	0.32111	0.207093	2.3913	2.21847	3.29502	2.29285
MIR210HG	chr11	-	565656	568457	2801	5.59204	2.48338	8.7e-05	0.00185297	0.697023	0.690185	0.0971169	4.72398	3.94951	4.14535	4.90871
TCONS_00003048	chr2	+	172167775	172170351	2576	5.59217	2.48341	0.000336309	0.00585714	0.0789905	1.1519	0.0330175	8.4033	7.63887	0.50567	0.333769
TCONS_l2_00010437+TCONS_l2_00009911	chr16	+	90168701	90204399	35698	5.60987	2.48797	9.33e-05	0.00195791	1.25183	0.121701	0.669767	0.266071	0.233556	11.4152	9.75287
TBX5-AS1	chr12	+	114845999	114850637	4638	5.612	2.48852	5.23e-06	0.000162946	0.539298	2.97896	0.0614789	8.87914	12.9431	12.6239	8.57251
H19	chr11	-	2016405	2019065	2660	5.65638	2.49988	1.99e-10	1.48e-08	39.3931	41.4153	12.6786	472.82	361.228	218.781	131.719
TCONS_00024710+TCONS_00025039	chr16	-	66931239	66934554	3315	5.75489	2.52479	0.000330206	0.00577365	0.0414599	0.571012	0.935817	2.662	2.93939	5.85381	5.90628
TCONS_l2_00000879+TCONS_l2_00000880	chr1	+	228154669	228162651	7982	5.95678	2.57453	0.00416263	0.0454334	0.0465572	0.0942963	0.0583817	0.335005	0.322115	0.877571	0.824369
LINC00265	chr7	+	39773166	39834222	61056	6.00298	2.58568	0.00028129	0.00504446	0.0672116	0.101125	0.144483	0.314623	0.253781	1.42397	1.58807
TCONS_00014103+TCONS_00014104+TCONS_00012991+TCONS_00012875+TCONS_00012992+TCONS_00012876+TCONS_0001	chr7	+	35755719	35774497	18778	6.14439	2.61927	2.75e-05	0.000691051	0.187847	0.532647	0.294445	3.6235	3.43167	3.47398	2.63633
TCONS_l2_00005949+TCONS_l2_00005950+TCONS_l2_00005951+TCONS_l2_00005952+TCONS_l2_00005953+TCONS_l2_0	chr12	+	122501253	122508477	7224	6.35511	2.66792	0.00395546	0.0435966	0.210883	0.0569494	0.0195884	1.17763	1.12206	1.16667	0.546903
TCONS_l2_00014267+TCONS_l2_00014268+TCONS_l2_00014269+TCONS_l2_00014270+TCONS_l2_00014271+TCONS_l2_0	chr2	+	223181502	223186428	4926	6.39047	2.67592	7.05e-06	0.000210809	0.117989	0.732854	0.0657582	5.55551	4.93468	1.44072	1.43236
FLJ14186	chr4	-	120326677	120331815	5138	6.4374	2.68648	1.3e-06	4.83e-05	0.157333	0.389891	0.0618957	0.58603	0.543911	3.29148	3.26256
TCONS_l2_00023407+TCONS_l2_00023408+TCONS_l2_00023409+TCONS_l2_00023411+TCONS_l2_00023410+TCONS_l2_0	chr5	+	68902925	68919906	16981	6.44369	2.68789	1.2e-05	0.000336006	0.625826	1.39429	0.392386	1.76663	1.32978	12.7052	14.2083
TCONS_00008327+TCONS_00008328	chr4	+	174428626	174434499	5873	6.63753	2.73065	8.43e-10	5.6e-08	1.64047	1.01339	0.891418	11.8813	13.435	10.6184	13.8222
LOC730101	chr6	+	52529198	52533951	4753	6.72002	2.74846	7.22e-05	0.00158957	0.129622	0.0954675	0.443301	2.59071	3.88774	0.942952	2.10075
TCONS_l2_00001793	chr1	-	222645270	222652914	7644	6.97605	2.80241	0.000656438	0.0102964	0.0649528	0.171021	0.0814495	0.10426	0.121184	1.9693	1.99959
HERC2P9	chr15	+	28899587	28930410	30823	7.10249	2.82832	0.00072837	0.0111772	0.771665	0.931623	3.20021	8.93101	5.85763	18.8503	32.5027
TCONS_l2_00030431+TCONS_l2_00030777+TCONS_l2_00030432+TCONS_l2_00030433+TCONS_l2_00030434	chrX	-	3820106	3855883	35777	7.13174	2.83425	0.00063222	0.00998222	0.0651902	0.0264071	0.544981	2.41757	2.33117	2.30688	2.04625
LOC100131096	chr17	-	76103482	76107880	4398	7.18376	2.84474	1.51e-07	6.69e-06	0.391632	0.589239	0.865269	9.0672	6.376	7.12333	5.1896
TCONS_00015261+TCONS_00015262	chr8	+	28915362	28922445	7083	7.20249	2.8485	3.51e-12	3.54e-10	3.56929	6.20396	3.25513	25.2563	25.8138	60.7054	75.14
TCONS_l2_00008416+TCONS_l2_00008417+TCONS_l2_00008418+TCONS_l2_00008419	chr15	+	23094156	23106207	12051	7.45263	2.89775	1.29e-05	0.000359309	0.0685123	0.240524	0.0381836	1.30704	1.15042	1.48228	1.48883
TCONS_00011508+TCONS_00012190+TCONS_00012191+TCONS_00012745+TCONS_00011509	chr6	-	53605546	53659072	53526	7.46676	2.90048	0.00390666	0.0432619	0.0683112	0.304384	0	0.741088	0.584142	2.19867	2.07549
TCONS_00018406+TCONS_00018868+TCONS_00018869	chr10	-	3094707	3109519	14812	7.57209	2.92069	0.000853751	0.0126494	0.194887	0.315777	0	3.84883	3.45423	0.388142	1.2862
SNHG3	chr1	+	28832454	28837404	4950	8.19	3.03386	5.3e-06	0.000164485	1.82466	1.32427	0.476684	2.60906	4.1017	31.1489	20.2234
TCONS_00009908+TCONS_00009373+TCONS_00010648	chr5	+	25188426	25306281	117855	8.48865	3.08553	7.38e-12	7.14e-10	0.0246082	0.0199365	5.9042	47.2042	44.9325	7.84166	8.44718
PROSER2-AS1	chr10	-	11891606	11936709	45103	8.53839	3.09396	0.00218712	0.0271165	0.0565147	0.0457857	0.188982	1.11361	0.764443	1.54765	1.48965
TCONS_l2_00003718	chr10	-	96857902	96880251	22349	8.60344	3.10491	0.00130147	0.0179157	0	0.306243	0	2.25323	2.03438	1.38573	0.269132
TMPO-AS1	chr12	-	98906750	98910004	3254	8.88794	3.15185	0.000149819	0.00291519	0.112851	0.114283	0.188683	1.95511	2.93889	1.11375	1.86196
GOLGA2P5	chr12	-	100550174	100567121	16947	8.92911	3.15852	0.00122391	0.0170541	0.0397505	0.0966122	0.0664617	0.792076	1.22987	0.636172	1.14375
TCONS_l2_00010596	chr17	+	18430582	18434197	3615	9.04241	3.17671	1.36e-09	8.7e-08	0.571668	1.14566	0.125765	6.80139	5.99712	12.3057	9.42003
TCONS_l2_00029500+TCONS_l2_00029501+TCONS_l2_00029503+TCONS_l2_00029504+TCONS_l2_00029505+TCONS_l2_0	chr9	-	99855063	99949981	94918	9.18976	3.20003	3.55e-07	1.46e-05	0.0243436	0.067055	0.0610526	1.38839	1.19601	0.221638	0.338956
SNHG1	chr11	-	62619459	62623360	3901	9.37675	3.22909	3.76e-12	3.75e-10	4.38722	3.4897	0.400108	24.1246	39.4879	48.3127	50.558
TCONS_00010558	chr5	-	172663703	172671727	8024	10.0632	3.33102	1.69e-12	1.75e-10	0.342613	1.04497	0.892956	18.1205	15.9303	10.0848	5.68533
MGC2889	chr3	+	192959567	192961761	2194	10.2609	3.35909	7.68e-05	0.00167552	0.121942	0.263445	0.169903	0.431971	0.758364	3.7875	5.88867
TCONS_00025536+TCONS_00025537+TCONS_00025538+TCONS_00025539	chr17	-	5142427	5145921	3494	10.4578	3.38651	0.00050536	0.00828879	0.0255238	0.206783	0	0.728983	0.682556	2.26937	1.26338
TSG1	chr6	+	94416800	94486199	69399	11.1782	3.48261	0.000181762	0.00345967	0	0.0752916	0.0155384	0.604933	0.566407	0.423066	0.560986
TCONS_00019861	chr11	+	17402305	17403209	904	11.5344	3.52787	0.00155672	0.0205758	0.226346	0.458438	0	2.35533	3.13204	4.70921	6.10281
LINC00648	chr14	-	48234155	48264217	30062	13.2931	3.7326	1.86e-05	0.000488256	0.0154505	0.0125173	0.14208	0.396809	0.64859	1.85729	1.35544
TCONS_00023755+TCONS_00024186+TCONS_00024187	chr15	-	80665711	80696455	30744	13.3067	3.73408	2.72e-06	9.31e-05	0.0357962	0.106335	0	0.713282	1.05002	1.22216	1.01317
TCONS_00020768+TCONS_00021304+TCONS_00021305+TCONS_00021306+TCONS_00021307	chr12	-	46773842	46888235	114393	13.4895	3.75377	0.00248879	0.0300743	0.096255	0.233944	0	0.181144	0.344204	2.84133	5.24862
TCONS_00007979	chr4	+	10069733	10073254	3521	13.5936	3.76485	5.1e-09	2.97e-07	0.0849336	0.756903	0.142007	4.60709	4.52937	8.11042	9.89487
TCONS_00020859	chr12	-	83850417	83866379	15962	13.6381	3.76957	2.71e-16	4.39e-14	0.0335895	1.76883	2.94844	51.7452	51.9	13.4512	22.3845
LOC100289137	chr9	-	38540563	38545369	4806	14.3055	3.8385	6.8e-08	3.21e-06	0.0668768	0.243813	0.251586	3.41294	2.22512	4.9353	5.43637
LOC100288637	chr15	+	30938317	31065209	126892	14.3418	3.84215	3.47e-08	1.71e-06	0.0455156	0.0983325	0.101468	1.19919	1.34927	1.70508	2.78716
TCONS_00000803+TCONS_00000804+TCONS_00000033+TCONS_00000137+TCONS_00000805	chr1	+	1533412	1545864	12452	14.8879	3.89607	0.00199191	0.0251363	0	0.0600081	0.041281	1.59619	1.68135	0.175619	0.0298074
TCONS_00012012+TCONS_00011199+TCONS_00011410+TCONS_00012625	chr6	+	164092629	164195657	103028	15.0726	3.91386	0.000310823	0.00547492	0	0.219604	0	0.257204	0.276947	2.96096	2.91406
TCONS_00003533+TCONS_00003534+TCONS_00004657+TCONS_00003535	chr2	+	663813	667014	3201	15.7889	3.98084	3.6e-06	0.000117791	0.0835804	0.157997	0	1.09796	1.21284	3.3094	2.19746
TCONS_00010575+TCONS_00010576+TCONS_00011098	chr5	-	177387461	177392855	5394	15.7922	3.98114	0.00384124	0.0427554	0	0.0594404	0	0.511689	0.598876	0.463161	0.450263
LOC151009	chr2	-	111132685	111142113	9428	15.9098	3.99184	1.62e-05	0.000435553	0.102177	0.0827793	0.0170837	1.04967	1.01671	2.9798	1.55428
TCONS_00016344	chr9	-	72009221	72013753	4532	16.5318	4.04717	0.00198681	0.0250961	0.047639	0.115785	0	0.421895	0.38515	1.72816	2.79897
TCONS_00004690	chr2	+	8806772	8810423	3651	16.8626	4.07576	4.58e-05	0.00107154	0.0254147	0.123539	0	1.39546	1.35928	0.9581	1.66708
LOC282997	chr10	-	112628647	112630662	2015	17.6531	4.14185	0.00110965	0.0158065	0.0442582	0.107568	0	0.666322	0.633061	2.53419	1.58513
DDX11-AS1	chr12	-	31173696	31226781	53085	17.8116	4.15475	0.00240252	0.029234	0.0439095	0.142294	0	0.301371	0.39596	3.90408	1.90838
TCONS_00001227+TCONS_00000060+TCONS_00002206+TCONS_00001228+TCONS_00000356+TCONS_00001229+TCONS_0000	chr1	+	190447355	190463427	16072	18.9215	4.24195	0.0043447	0.0469006	0	0.098433	0	1.19257	1.57418	0.403301	0.961581
TCONS_l2_00012415+TCONS_l2_00012416+TCONS_l2_00012417+TCONS_l2_00012418+TCONS_l2_00012419+TCONS_l2_0	chr19	+	23257998	23332763	74765	20.888	4.3846	4.42e-15	6.13e-13	0.123255	0.127088	0.0749375	1.11884	1.90238	5.66271	4.77517
LOC100507351	chr17	+	75543022	75561103	18081	22.4533	4.48886	0.000111502	0.0022814	0	0.0854219	0	0.653643	0.111474	1.10247	1.93485
TCONS_00013877	chr7	-	84568661	84569351	690	22.4828	4.49075	0.000273259	0.00491229	0	0	0.518632	13.3921	12.298	0.220638	0.0624142
MGC16121	chrX	-	133677406	133680660	3254	23.8488	4.57584	0.000118332	0.00239868	0	0.367684	0	2.91397	4.4454	4.11591	6.75756
TCONS_00025524+TCONS_00025202	chr17	+	79482372	79494802	12430	24.2965	4.60267	6.64e-05	0.00148009	0.0530204	0.0859094	0.0443243	2.05429	1.46733	3.84674	1.77094
TCONS_00029313+TCONS_00029172	chr21	-	45587385	45588356	971	24.958	4.64143	0.00241406	0.0293063	0.0918437	0.0744076	0	1.52508	1.08524	1.92717	3.99168
TCONS_00006332+TCONS_00007053+TCONS_00007052+TCONS_00006333+TCONS_00006334+TCONS_00006335+TCONS_0000	chr3	+	184433379	184477461	44082	25.3881	4.66608	0.00319503	0.036952	0.037143	0.120366	0	1.42267	1.30512	1.42666	4.05068
TCONS_00012327+TCONS_00011589	chr6	-	148059207	148064467	5260	25.5788	4.67688	0.000953391	0.0138747	0.182373	0	0	0.161511	0.141773	5.74014	3.11911
MORF4L2-AS1	chrX	+	102942211	102947484	5273	26.7459	4.74124	0.00418667	0.0455889	0	0.0251741	0.0259768	0.460939	0.454129	0.663067	1.11291
TCONS_00001648	chr1	-	120615907	120619716	3809	27.2886	4.77023	0.00390161	0.0432394	0	0.0338248	0.0349033	0.295801	0.272635	1.1582	1.81457
TCONS_00022420	chr14	+	21258298	21267971	9673	29.1759	4.8667	0.000180036	0.0034343	0	0.257248	0	0.0803446	0.112842	5.08177	8.99942
TCONS_l2_00004586+TCONS_l2_00004587+TCONS_l2_00004588+TCONS_l2_00004589+TCONS_l2_00004590+TCONS_l2_0	chr11	+	66176717	66186277	9560	30.3033	4.9214	1.18e-07	5.33e-06	0.0462313	0.0561818	0	2.62034	1.8976	0.739893	1.66511
RP1-177G6.2	chrX	+	139791923	139796996	5073	30.8463	4.94702	3.03e-08	1.51e-06	0	0.0366564	0.226951	0.380669	0.422083	6.95161	6.84624
EGFEM1P	chr3	+	167967309	168548374	581065	32.1823	5.0082	1.04e-05	0.000295478	0.0232119	0.131637	0.0582145	0.817128	0.815613	4.11938	7.36071
TCONS_00022779+TCONS_00023124+TCONS_00022780+TCONS_00022781+TCONS_00022782+TCONS_00022783+TCONS_0002	chr14	-	71759471	71788653	29182	32.2921	5.01311	0.000789949	0.0119335	0.0776155	0.0209602	0	0.779019	1.432	3.23884	1.20772
LOC158696	chrX	-	137696891	137699799	2908	32.6364	5.02841	0.000940649	0.0137198	0	0.0248452	0.0256373	0.774035	0.829636	1.18883	0.567694
PP12613	chr4	+	122685739	122687963	2224	32.8168	5.03636	4.13e-05	0.000976104	0	0.0649728	0.0335222	1.50926	2.2444	2.19621	0.855248
MTUS2-AS1	chr13	-	30050651	30061887	11236	35.465	5.14832	4.52e-13	5e-11	0.0800541	0.648562	0	0.957104	1.21976	22.4921	25.0315
LOC100507346	chr9	+	98225890	98232301	6411	37.4532	5.22702	0.00132768	0.0181769	0	0.110756	0	0.0302678	0.141701	2.59309	5.13474
TCONS_00015946	chr9	+	33583982	33585615	1633	37.6594	5.23494	0.000466414	0.00775188	0	0.157407	0	3.35531	2.99058	4.83697	1.48557
MESTIT1	chr7	-	130126897	130131013	4116	38.7298	5.27537	0.00276748	0.0327474	0.0275078	0	0	0.133986	0.205287	0.694598	1.10698
MIR181A2HG	chr9	+	127420714	127460907	40193	39.5915	5.30712	4.64e-06	0.000146723	0	0.351296	0	1.21604	1.34834	11.5661	12.8546
TCONS_l2_00017448+TCONS_l2_00017449+TCONS_l2_00017169+TCONS_l2_00017450+TCONS_l2_00017170	chr21	-	23381262	23470778	89516	41.9761	5.3915	0.00124901	0.0173118	0.00952882	0	0	0.544303	0.441489	0	0.00383461
HHIP-AS1	chr4	-	145564067	145567171	3104	44.6744	5.48138	4.15e-05	0.000978332	0	0.12765	0	2.45937	1.95978	2.66174	4.69209
COL6A4P2	chr3	+	129931662	129992649	60987	45.1693	5.49727	0.00416372	0.0454334	0	0.00394291	0	0.137924	0.0650745	0.0571192	0.121429
TCONS_l2_00009397+TCONS_l2_00008401	chr15	+	20723928	20727148	3220	45.9009	5.52045	8.78e-05	0.00186556	0	0	0.296015	2.31829	2.18638	13.8704	6.49366
TCONS_00029585+TCONS_00029795	chr22	+	35846033	35851349	5316	46.2573	5.53161	4.61e-07	1.86e-05	0	0.0619638	0	0.671703	0.713486	2.57506	1.79543
TCONS_00021356+TCONS_00021357+TCONS_00021358+TCONS_00020213+TCONS_00020214+TCONS_00021360	chr12	-	70099752	70132348	32596	46.4879	5.53878	0.00395482	0.0435966	0	0.025666	0	0.140282	0.0886599	0.9915	1.09641
NPPA-AS1	chr1	+	11900375	11907673	7298	53.6664	5.74595	0.00203418	0.0255589	0	0	0.0448576	0.653404	0.550612	1.10684	2.15933
TCONS_00013155	chr7	-	35297991	35299340	1349	56.7232	5.82587	0.000825232	0.0123526	0	0.124569	0	5.14043	6.26334	2.13268	2.35129
TCONS_l2_00013364+TCONS_l2_00013365+TCONS_l2_00012963	chr19	-	23582037	23598873	16836	62.6807	5.96995	6.14e-09	3.52e-07	0	0.0680532	0.0234077	2.23174	4.05732	2.06134	3.67332
STARD4-AS1	chr5	+	110847923	111075423	227500	67.0548	6.06727	1.2e-36	1.31e-33	0.0161412	0.915382	0.323852	20.5595	28.6343	57.5608	60.7078
TCONS_00003872	chr2	+	131424138	131437474	13336	70.804	6.14576	0.000185956	0.00352415	0	0	0.00717067	0.453879	0.498766	0.0244045	0.11736
TPTE2P6	chr13	+	25154345	25171812	17467	70.897	6.14765	0.000876676	0.0129452	0	0.0133106	0	0.225529	0.592627	0.321374	0.826459
BANCR	chr9	-	71911596	71921972	10376	81.3319	6.34575	3e-34	2.46e-31	0.0660594	0.642221	1.15972	114.124	104.556	37.1673	66.0608
GLUD1P7	chr10	+	46764667	48958083	2193416	82.8701	6.37278	3.35e-05	0.000817115	0	0.00490961	0	0.0201257	0.0169596	0.398722	0.346298
TCONS_l2_00030350	chrX	+	125606111	125607249	1138	116.336	6.86215	5.63e-48	1.84e-44	5.06968	44.8061	0	7769.92	6314.96	0	0
TCONS_l2_00023835	chr5	-	99384683	99390171	5488	119.423	6.89993	1.8e-38	2.49e-35	2.92455	14.366	0	2804.78	2215.15	0	0
TCONS_00012871	chr7	+	23245631	23247664	2033	134.238	7.06865	3.06e-13	3.47e-11	0	0.036143	0.0372954	8.07962	11.4586	0.650518	2.01074
TCONS_00023308+TCONS_00023309+TCONS_00023868+TCONS_00023869	chr15	+	24605884	24638802	32918	145.161	7.18151	0.000205235	0.00384779	0.0216352	0	0	0.752042	0.713117	1.3927	3.54354
TCONS_l2_00013179	chr19	-	50993627	51003656	10029	437.291	8.77245	2.87e-67	7.51e-63	0.189476	1.10378	0.279085	154.931	191.195	540.105	481.763
					0
