# Supplementary material for: Hypermethylation‐mediated down‐regulation of lncRNA TBX5‐AS1:2 in Tetralogy of Fallot inhibits cell proliferation by reducing TBX5 expression
Source: J Cell Mol Med. 2020 May 5;24(11):6472–84. doi: 10.1111/jcmm.15298 (PMC7294119; doi:10.1111/jcmm.15298)
Supplement: Supplementary file 2 — Table S2 [file JCMM-24-6472-s002.xlsx]

## Sheet: mRNA
mRNA ID	Chromosome	Start	End	Ensembl ID
BMP10	2	69092613	69098649	ENSG00000163217
SMYD1	2	88367299	88412906	ENSG00000115593
BMPR2	2	203241659	203432474	ENSG00000204217
BHLHE40	3	5020801	5027008	ENSG00000134107
CTNNB1	3	41236328	41301587	ENSG00000168036
PITX2	4	111538579	111563279	ENSG00000164093
SMAD1	4	146402346	146479231	ENSG00000170365
HAND2	4	174446120	174451380	ENSG00000164107
VEGFC	4	177604689	177713881	ENSG00000150630
IRX4	5	1877541	1887350	ENSG00000113430
FGF10	5	44303646	44389808	ENSG00000070193
ISL1	5	50678921	50690564	ENSG00000016082
MEF2C	5	88013975	88199922	ENSG00000081189
MIR143	5	148808481	148808586	ENSG00000208035
HAND1	5	153854532	153857824	ENSG00000113196
NKX2-5	5	172659112	172662360	ENSG00000183072
MIR145	5	149430646	149430733	ENSG00000276365
FOXC1	6	1610681	1614127	ENSG00000054598
SRF	6	43139037	43149243	ENSG00000112658
VEGFA	6	43737921	43754224	ENSG00000112715
HEY2	6	126068810	126082415	ENSG00000135547
TBX20	7	35242042	35293758	ENSG00000164532
SHH	7	155592680	155604967	ENSG00000164690
GATA4	8	11534468	11617511	ENSG00000136574
HEY1	8	80676245	80680098	ENSG00000164683
FOXH1	8	145698795	145701718	ENSG00000160973
NOTCH1	9	139388896	139440314	ENSG00000148400
BMPR1A	10	88516407	88692595	ENSG00000107779
FGF8	10	103529899	103535854	ENSG00000107831
VEGFB	11	64002010	64006259	ENSG00000173511
ERBB3	12	56473641	56497289	ENSG00000065361
PTPN11	12	112856155	112947717	ENSG00000179295
TBX5	12	114791736	114846247	ENSG00000089225
NFATC4	14	24834879	24848810	ENSG00000100968
BMP4	14	54416454	54425479	ENSG00000125378
NFATC3	16	68118654	68263162	ENSG00000072736
FOXC2	16	86600857	86602539	ENSG00000176692
TBX2	17	59477257	59486827	ENSG00000121068
GATA6	18	19749404	19782491	ENSG00000141448
SMAD4	18	48494410	48611415	ENSG00000141646
NFATC1	18	77155856	77289325	ENSG00000131196
BMP2	20	6748311	6760927	ENSG00000125845
FOXA2	20	22561643	22566093	ENSG00000125798
NFATC2	20	50003494	50179370	ENSG00000101096
MIR1-1	20	61151510	61151586	ENSG00000199017
TBX1	22	19744226	19771116	ENSG00000184058
MAPK1	22	22108789	22221970	ENSG00000100030
